# Supplementary material for: Depression Mediates the Relationship between Childhood Trauma and Internet Addiction in Female but Not Male Chinese Adolescents and Young Adults
Source: J Clin Med. 2021 Oct 28;10(21):5015. doi: 10.3390/jcm10215015 (PMC8584624; doi:10.3390/jcm10215015)
Supplement: Supplementary file 1 [file jcm-10-05015-s001.zip]

Archive with 1 entries (1 files):
- jcm-1381034-supplementary.pdf
